# Supplementary material for: MoS2-Carbon Nanodots as a New Electrochemiluminescence Platform for Breast Cancer Biomarker Detection
Source: Biosensors (Basel). 2023 Mar 5;13(3):348. doi: 10.3390/bios13030348 (PMC10046281; doi:10.3390/bios13030348)
Supplement: Supplementary file 1 [file biosensors-13-00348-s001.zip]

Archive with 1 entries (1 files):
- biosensors-2225244-supplementary.pdf
